# Supplementary material for: Monoterpene Enrichments Have Positive Impacts on Soil Bacterial Communities and the Potential of Application in Bioremediation
Source: Plants (Basel). 2021 Nov 21;10(11):2536. doi: 10.3390/plants10112536 (PMC8623845; doi:10.3390/plants10112536)
Supplement: Supplementary file 1 [file plants-10-02536-s001.zip]

Archive with 1 entries (1 files):
- plants-1394670-supplementary.pdf
